# Supplementary material for: Transcriptome Analysis of Polyhydroxybutyrate Cycle Mutants Reveals Discrete Loci Connecting Nitrogen Utilization and Carbon Storage in Sinorhizobium meliloti
Source: mSystems. 2017 Sep 12;2(5):e00035-17. doi: 10.1128/mSystems.00035-17 (PMC5596199; doi:10.1128/mSystems.00035-17)
Supplement: TABLE S1 [file sys004172129st2.xlsx]

## Sheet: A - cyaJ comparison
Gene	name	annotation
SMa1082		conserved hypothetical protein
SMa1750		conserved hypothetical protein
SMa2037		Oxidoreductase
SMb20326	thuF	ABC transporter permease component
SMb20365		Putative ABC transporter iron-binding protein
SMb20442		Trap-type periplasmic solute-binding protein
SMb20495		Conserved hypothetical protein
SMb20600		Hypothetical protein
SMb20755	pccB	Putative propionyl-CoA carboxylase beta chain
SMb20935	exsI	Putative transcriptional regulator
SMb20945	exoF1	Periplasmic protein involved in polysaccharide
SMb20946	exoY	Exopolysaccharide production protein probable
SMb20953		Hypothetical exported protein
SMb20960	exoN	UDPglucose pyrophosphorylase
SMb20961	exoP	Protein-tyrosine kinase
SMb21121	ivdH	Putative isovaleryl-CoA dehydrogenase
SMb21163	hutU	Putative urocanate hydratase (urocanase)
SMb21224	nodQ2	Sulfate adenylyltransferase
SMb21226		Hypothetical protein
SMb21235		Methionyl-tRNA formyltransferase
SMb21236		Hypothetical protein
SMb21240		Putative MPA1 family auxiliary surface
SMb21242		Putative glycosyltransferase
SMb21245	exoF3	Putative polysaccharide export outer membrane
SMb21247		Conserved hypothetical protein possibly
SMb21440		Hypothetical protein
SMb21487	cyoA	Putative cytochrome o ubiquinol oxidase chain
SMb21489	cyoC	Putative cytochrome o ubiquinol oxidase chain
SMb21630		Conserved hypothetical protein
SMb21671		Hypothetical protein
SMb21690	exoW	Glucosyltransferase
SMc00010	ctaD	Putative cytochrome C oxidase polypeptide I
SMc00045	cycF	Probable Cytochrome c556
SMc00065		Hypothetical protein
SMc00078	livJ	Putative methionine ABC transporter periplasmic
SMc00187	fbcF	Probable ubiquinol-cytochrome C reductase
SMc00188	fbcB	Probable cytochrome B transmembrane protein
SMc00189	fbcC	Putative cytochrome C1 protein
SMc00198		Hypothetical/unknown protein
SMc00252		Hypothetical protein
SMc00653		Putative 2-component receiver domain protein
SMc00809		Putative signal peptide protein
SMc00986		Hypothetical protein
SMc01003		Conserved hypothetical protein
SMc01242		Signal peptide protein
SMc01471	senC	Probable electron transport protein SCO1/SenC
SMc01520		Conserved hypothetical protein
SMc01557		Hypothetical signal peptide protein
SMc01580		Hypothetical protein signal peptide
SMc01594		Putative glutamine synthetase
SMc01774		Hypothetical protein signal peptide
SMc01788		Hypothetical protein
SMc01946	livK	Putative leucine-specific binding protein
SMc02122	fpr	Probable ferredoxin--NADP reductase
SMc02177		Hypothetical protein
SMc02178		Hypothetical protein
SMc02254	qxtB	Putative quinol oxidase subunit II transmembrane
SMc02255	qxtA	Putative quinol oxidase subunit I transmembrane
SMc02277		Hypothetical unknown protein
SMc02278		Hypothetical unknown transmembrane protein
SMc02355		Putative isochorismatase family protein
SMc02389		Hypothetical unknown transmembrane protein
SMc02479	mdh	Probable malate dehydrogenase
SMc02480	sucC	Probable succinyl-CoA synthetase beta chain
SMc02514		Putative glycerol-3-phosphate and glycerol ABC
SMc02584	actR	Two component response regulator essential for
SMc02769		Conserved hypothetical transmembrane protein
SMc02900		Conserved hypothetical protein
SMc03027	flgB	Flagellar basal-body rod protein
SMc03028	flgC	Flagellar basal-body rod protein
SMc03030	flgG	Flagellar basal-body rod protein
SMc03042	motB	Chemotaxis (motility protein B) transmembrane
SMc03072		Conserved hypothetical protein
SMc03104	hemA	Probable 5-aminolevulinic acid synthase
SMc03131		Putative DL-2-aminoadipic acid ABC transporter
SMc03258		Transcription regulator GntR family
SMc03298	TRm26.3	Putative transposase number 3 for insertion
SMc03885	hisC2	Putative histidinol-phosphate aminotransferase
SMc03941		Conserved hypothetical transmembrane protein
SMc03999		Hypothetical protein
SMc04114	pilA1	Putative pilin subunit
SMc04164		Hypothetical protein
SMc04239		Hypothetical protein
SMc04343	cyaJ	Putative adenylate/guanylate cyclase
SMc04385		Putative aldehyde dehydrogenase transmembrane
SMc04386	aatB	Aspartate aminotransferase B

## Sheet: B - Phosphate comparison
gene	name	annotation	phoB dependence, direction of response*
SMa0392	sma0392	ABC transporter periplasmic solute-binding	independent repressed
SMa0612	fixN3	FixN3 cytochrome c oxidase subunit 1	independent induced
SMa0617	fixP3	FixP3 Diheme c-type cytochrome	independent induced
SMa0620	sma0620	conserved hypothetical protein	independent induced
SMa1081	sma1081	hypothetical protein	dependent induced
SMa1573	cpaE2	CpaE2 pilus assembly protein	independent repressed
SMa1746	sma1746	ABC transporter periplasmic solute-binding	independent repressed
SMa1808	sma1808	Hypothetical protein	dependent induced
SMa1809	sma1809	Non-heme haloperoxidase	dependent induced
SMa1814	sma1814	conserved hypothetical protein	dependent induced
SMa1820	sma1820	conserved hypothetical protein	dependent induced
SMa1822	sma1822	conserved hypothetical protein	dependent induced
SMa2037	sma2037	Oxidoreductase	dependent induced
SMa2337	sma2337	RhtX rhizobactin transporter	independent repressed
SMa2339	sma2339	Siderophore biosynthesis protein	independent repressed
SMa2379	sma2379	KatB catalase/peroxidase	dependent induced
SMa2400	rhbA	RhbA rhizobactin biosynthesis protein	independent repressed
SMa2402	rhbB	RhsB L-2 4-diaminobutyrate decarboxylase	independent repressed
SMa2404	rhbC	RhbC rhizobactin biosynthesis protein	independent repressed
SMa2408	rhbE	RhbE rhizobactin biosynthesis protein	independent repressed
SMa2410	rhbF	RhbF rhizobactin biosynthesis protein	independent repressed
SMa2412	rhrA	RhrA transcriptional activator	independent repressed
SMa2414	rhtA	RhtA rhizobactin transporter	independent repressed
SMb20257	smb20257	Adenylate cyclase	dependent induced
SMb20342	smb20342	Putative isoquinoline 1-oxidoreductase	independent induced
SMb20343	smb20343	Putative isoquinoline 1-oxidoreductase	independent induced
SMb20481	asnO	Asparagine synthase	independent repressed
SMb20600	smb20600	Hypothetical protein	dependent induced
SMb20745	glnII	Glutamate-ammonia ligase	independent repressed
SMb20753	smb20753	Acyl-CoA dehydrogenase	independent induced
SMb20759	phnG	Probable protein PhnG	dependent induced
SMb20846	xdhB2	Probable xanthine dehydrogenase	independent induced
SMb20876	smb20876	Hypothetical protein	dependent induced
SMb20888	smb20888	Conserved hypothetical protein	independent repressed
SMb20909	smb20909	Hypothetical protein	dependent induced
SMb20945	exoF1	Periplasmic protein involved in polysaccharide	independent induced
SMb20946	exoY	Exopolysaccharide production protein probable	independent induced
SMb20949	exoV	Putative pyruvyltransferase	independent induced
SMb20960	exoN	UDPglucose pyrophosphorylase	dependent induced
SMb21011	xdhA2	Xanthine dehydrogenase	dependent induced
SMb21053	smb21053	Putative membrane-anchored glycosyltransferase	dependent induced
SMb21114	nrtA	NrtA nitrate transport protein	independent repressed
SMb21162	smb21162	Putative MFS permease	independent repressed
SMb21170	smb21170	Guanylate kinase regulates hmgA	dependent induced
SMb21171	phnM	Putative hydrolase	dependent induced
SMb21175	phoE	Phosphate uptake ABC transporter permease	dependent induced
SMb21176	phoD	Phosphate uptake ABC transporter periplasmic	dependent induced
SMb21177	phoC	Phosphate uptake ABC transporter ATP-binding	dependent induced
SMb21271	smb21271	Putative methyltransferase	dependent induced
SMb21314	expE1	RTX toxins and related Ca2+-binding proteins	dependent induced
SMb21317	expG	Transcriptional activator of exopolysaccharide	dependent induced
SMb21329	smb21329	Hypothetical exported peptide protein	independent induced
SMb21431	smb21431	Hypothetical protein possibly C terminus of	independent repressed
SMb21432	smb21432	Putative iron uptake ABC transporter periplasmic	independent repressed
SMb21440	smb21440	Hypothetical protein	independent induced
SMb21690	exoW	Glucosyltransferase	independent induced
SMc00045	cycF	Probable Cytochrome c556	independent induced
SMc00094	betB	Betaine aldehyde dehydrogenase badh	dependent induced
SMc00137	smc00137	Usg protein probable subunit of	dependent induced
SMc00170	sinR	Quorum sensing system AHL autoinducer-binding	dependent induced
SMc00171	smc00171	Conserved hypothetical protein	dependent induced
SMc00252	smc00252	Hypothetical protein	independent induced
SMc00320	rbfA	Probable ribosome-binding factor A rRNA	independent repressed
SMc00414	smc00414	Phospholipid N-methyltransferase	dependent induced
SMc00428	smc00428	Putative transmembrane protein	dependent induced
SMc00620	smc00620	Hypothetical signal peptide protein	dependent induced
SMc00772	potH	Probable putrescine transport system permease	dependent induced
SMc00819	katA	Catalase	dependent induced
SMc01127	smc01127	Protein required for first step of	dependent induced
SMc01165	iolC	Putative sugar kinase	dependent induced
SMc01266	smc01266	Conserved hypothetical protein	independent induced
SMc01267	smc01267	Conserved hypothetical protein	independent induced
SMc01294	rplF	Probable 50S ribosomal protein L6	independent repressed
SMc01295	rpsH	Probable 30S ribosomal protein S8	independent repressed
SMc01296	rpsN	Probable 30S ribosomal protein S14	independent repressed
SMc01300	rpsQ	Probable 30S ribosomal protein S17	independent repressed
SMc01301	rpmC	Probable 50S ribosomal protein L29	independent repressed
SMc01304	rplV	Probable 50S ribosomal protein L22	independent repressed
SMc01305	rpsS	Probable 30S ribosomal protein S19	independent repressed
SMc01306	rplB	Probable 50S ribosomal protein L2	independent repressed
SMc01308	rplD	Probable 50S ribosomal protein L4	independent repressed
SMc01309	rplC	Probable 50S ribosomal protein L3	independent repressed
SMc01312	fusA1	Probable elongation factor G	independent repressed
SMc01510	hmuV	Putative hemin transport system ATP-binding ABC	independent repressed
SMc01512	hmuT	Putative hemin binding periplasmic transmembrane	independent repressed
SMc01513	hmuS	Putative hemin transport protein	independent repressed
SMc01514	smc01514	Conserved hypothetical protein	independent repressed
SMc01580	smc01580	Hypothetical protein signal peptide	independent induced
SMc01605	smc01605	Putative periplasmic binding ABC transporter	dependent induced
SMc01611	fhuA1	Putative ferrichrome-iron receptor precursor	independent repressed
SMc01747	smc01747	Hypothetical protein	independent repressed
SMc01780	rrpP	Probable H+ translocating pyrophosphate synthase	independent induced
SMc01788	smc01788	Hypothetical protein	dependent induced
SMc01820	smc01820	Putative N-carbamyl-L-amino acid amidohydrolase	independent repressed
SMc01842	smc01842	Probable transcriptional regulator	independent repressed
SMc01847	smc01847	S-adenosylmethionine :	dependent induced
SMc01848	smc01848	Protein required for	dependent induced
SMc01869	smc01869	Probable MFS permease	independent repressed
SMc01907	smc01907	Hypothetical transmembrane protein	dependent induced
SMc01929	smc01929	Hypothetical protein	independent repressed
SMc01947	smc01947	Conserved hypothetical transmembrane protein	independent repressed
SMc01948	livF	Probable high-affinity branched-chain amino acid	independent repressed
SMc01950	livM	ABC-type branched-chain amino acid transport	independent repressed
SMc01961	smc01961	Conserved hypothetical protein	independent repressed
SMc01965	smc01965	Spermidine/putrescine ABC transporter	independent repressed
SMc02052	smc02052	Conserved hypothetical protein	independent induced
SMc02085	exbB	Probable biopolymer transport transmembrane	independent repressed
SMc02111	smc02111	Conserved hypothetical protein	dependent induced
SMc02141	phoU	Probable phosphate transport system	dependent induced
SMc02142	pstB	Probable phosphate import ATP-binding ABC	dependent induced
SMc02174	smc02174	Hypothetical transmembrane protein	dependent induced
SMc02250	mscL	Probable large-conductance mechanosensitive	dependent induced
SMc02277	smc02277	Hypothetical unknown protein	independent induced
SMc02278	smc02278	Hypothetical unknown transmembrane protein	independent induced
SMc02373	smc02373	Hypothetical unknown protein	independent induced
SMc02403	smc02403	Probable soluble lytic murein transglycosylase	independent induced
SMc02438	lysC	Probable aspartokinase	independent repressed
SMc02596	smc02596	Putative HTH-type transcriptional regulator	independent repressed
SMc02633	smc02633	Hypothetical transmembrane protein	dependent induced
SMc02634	smc02634	Hypothetical transmembrane protein	dependent induced
SMc02635	smc02635	Recombinational DNA repair protein (RecF	independent induced
SMc02726	smc02726	Hemin-binding membrane protein	independent repressed
SMc02755	ahcY	Probable adenosylhomocysteinase	independent repressed
SMc02854	smc02854	Hypothetical signal peptide protein	independent induced
SMc03014	fliF	Flagellar M-ring transmembrane protein	independent repressed
SMc03021	fliM	Flagellar motor switch transmembrane protein	independent repressed
SMc03022	motA	Chemotaxis (motility protein A) transmembrane	independent repressed
SMc03024	flgF	Flagellar basal-body rod protein	independent repressed
SMc03027	flgB	Flagellar basal-body rod protein	independent repressed
SMc03030	flgG	Flagellar basal-body rod protein	independent repressed
SMc03048	flgK	Putative flagellar hook-associated protein	independent repressed
SMc03124	smc03124	Putative arginine ABC transporter periplasmic	dependent induced
SMc03125	smc03125	Putative arginine ABC transporter ATP-binding	dependent induced
SMc03126	smc03126	Putative arginine ABC transporter ATP-binding	dependent induced
SMc03127	smc03127	Putative arginine ABC transporter permease	dependent induced
SMc03129	smc03129	Conserved hypothetical protein	dependent induced
SMc03130	smc03130	Conserved hypothetical protein	dependent induced
SMc03157	smc03157	Probable D-methionine-binding lipoprotein MetQ	independent repressed
SMc03243	smc03243	Putative alkaline phosphatase transmembrane	dependent induced
SMc03806	glnK	Probable nitrogen regulatory protein PII 2	independent repressed
SMc03807	amtB	Probable ammonium transporter	independent repressed
SMc03834	pcbD	Putative pterin-4-alpha-carbinolamine	dependent induced
SMc03859	rpsP	Probable 30S ribosomal protein S16	independent repressed
SMc03925	pgm	Probable phosphoglucomutase (glucose	dependent induced
SMc03967	ruvC	Probable holliday junction	independent repressed
SMc03970	smc03970	Hypothetical protein	independent induced
SMc03971	mexF2	Probable multidrug-efflux system transmembrane	dependent induced
SMc03972	mexE2	Putative multidrug efflux system transmembrane	independent induced
SMc03994	suhB	Putative inositol monophosphatase	dependent induced
SMc03999	smc03999	Hypothetical protein	independent induced
SMc04239	smc04239	Hypothetical protein	independent induced
SMc04241	smc04241	Probable ferripyochelin binding protein	dependent induced
SMc04300	afuC	ABC transport protein ATP-binding component	dependent induced
SMc04317	afuA	Solute-binding periplasmic protein precursor	dependent induced
		* as stated in Krol et al, 2004

## Sheet: C - Common to all
gene	name	annotation	phoB dependence, direction of response*
SMa2037	sma2037	Oxidoreductase	dependent induced
SMb20600	smb20600	Hypothetical protein	dependent induced
SMb20945	exoF1	Periplasmic protein involved in polysaccharide	independent induced
SMb20946	exoY	Exopolysaccharide production protein probable	independent induced
SMb20960	exoN	UDPglucose pyrophosphorylase	dependent induced
SMb21440	smb21440	Hypothetical protein	independent induced
SMb21690	exoW	Glucosyltransferase	independent induced
SMc00045	cycF	Probable Cytochrome c556	independent induced
SMc00252	smc00252	Hypothetical protein	independent induced
SMc01580	smc01580	Hypothetical protein signal peptide	independent induced
SMc01788	smc01788	Hypothetical protein	dependent induced
SMc02277	smc02277	Hypothetical unknown protein	independent induced
SMc02278	smc02278	Hypothetical unknown transmembrane protein	independent induced
SMc03027	flgB	Flagellar basal-body rod protein	independent repressed
SMc03030	flgG	Flagellar basal-body rod protein	independent repressed
SMc03999	smc03999	Hypothetical protein	independent induced
SMc04239	smc04239	Hypothetical protein	independent induced
		* as stated in Krol et al, 2004
